# Supplementary material for: Non-homogeneous dynamic Bayesian networks with edge-wise sequentially coupled parameters
Source: Bioinformatics. 2019 Sep 5;36(4):1198–207. doi: 10.1093/bioinformatics/btz690 (PMC7703764; doi:10.1093/bioinformatics/btz690)
Supplement: btz690_Supplementary_Data [file btz690_supplementary_data.zip]

Archive with 2 entries (2 files):
- MATLAB_CODE.zip
- SUPP_PAPER.pdf
